# Supplementary material for: Cathepsin B Is Not an Intrinsic Factor Related to Asparaginase Resistance of the Acute Lymphoblastic Leukemia REH Cell Line
Source: Int J Mol Sci. 2023 Jul 7;24(13):11215. doi: 10.3390/ijms241311215 (PMC10342508; doi:10.3390/ijms241311215)
Supplement: Supplementary file 1 [file ijms-24-11215-s001.zip]

Archive with 1 entries (1 files):
- ijms-2451804-supplementary.pdf
